# Supplementary material for: Identification of key module and hub genes in pulpitis using weighted gene co-expression network analysis
Source: BMC Oral Health. 2023 Jan 2;23:2. doi: 10.1186/s12903-022-02638-9 (PMC9808982; doi:10.1186/s12903-022-02638-9)
Supplement: Supplementary file 3 — Additional file 3. Detailed process of GO analysis. [file 12903_2022_2638_MOESM3_ESM.xlsx]

## Sheet: Sheet1
genes	gene	gene	detection of light stimulus involved in visual perception	photoreceptor outer segment	positive regulation of pri-miRNA transcription from RNA polymerase II promoter	mesoderm formation	triglyceride metabolic process	methyltransferase activity	photoreceptor inner segment	retina homeostasis	osteoblast differentiation	RNA polymerase II core promoter proximal region sequence-specific DNA binding	transcriptional repressor activity, RNA polymerase II core promoter proximal region sequence-specific binding	actin filament binding	negative regulation of transcription from RNA polymerase II promoter	microtubule cytoskeleton	transcriptional activator activity, RNA polymerase II core promoter proximal region sequence-specific binding	logFC
2779	GNAT1	GNAT1	1	1	0	0	0	0	1	0	0	0	0	0	0	0	0	-0.22027
7287	TULP1	TULP1	1	1	0	0	0	0	1	1	0	0	0	1	0	0	0	-0.53195
1258	CNGB1	CNGB1	1	1	0	0	0	0	0	1	0	0	0	0	0	0	0	-0.18946
10681	GNB5	GNB5	0	1	0	0	0	0	1	0	0	0	0	0	0	0	0	-0.65251
6597	SMARCA4	SMARCA4	0	0	1	0	0	0	0	0	1	0	0	0	1	0	0	0.53337
6774	STAT3	STAT3	0	0	1	1	0	0	0	0	0	1	0	0	1	0	1	0.71268
657	BMPR1A	BMPR1A	0	0	1	0	0	0	0	0	0	0	0	0	0	0	0	-0.39141
5573	PRKAR1A	PRKAR1A	0	0	0	1	0	0	0	0	0	0	0	0	0	0	0	0.42039
6615	SNAI1	SNAI1	0	0	0	1	0	0	0	0	1	0	1	0	1	0	0	-0.29907
2876	GPX1	GPX1	0	0	0	0	1	0	0	0	0	0	0	0	0	0	0	-0.17849
6583	SLC22A4	SLC22A4	0	0	0	0	1	0	0	0	0	0	0	0	0	0	0	0.77208
255738	PCSK9	PCSK9	0	0	0	0	1	0	0	0	0	0	0	0	0	0	0	0.30119
5409	PNMT	PNMT	0	0	0	0	0	1	0	0	0	0	0	0	0	0	0	-0.87168
57721	METTL14	METTL14	0	0	0	0	0	1	0	0	0	0	0	0	0	0	0	-0.37816
55199	FAM86C1	FAM86C1	0	0	0	0	0	1	0	0	0	0	0	0	0	0	0	-0.21235
91801	ALKBH8	ALKBH8	0	0	0	0	0	1	0	0	0	0	0	0	0	1	0	-0.45926
71	ACTG1	ACTG1	0	0	0	0	0	0	0	1	0	0	0	0	0	0	0	0.31997
10492	SYNCRIP	SYNCRIP	0	0	0	0	0	0	0	0	1	0	0	0	0	0	0	0.25882
338773	TMEM119	TMEM119	0	0	0	0	0	0	0	0	1	0	0	0	0	0	0	-0.48321
6591	SNAI2	SNAI2	0	0	0	0	0	0	0	0	1	0	1	0	1	0	0	-0.24853
4782	NFIC	NFIC	0	0	0	0	0	0	0	0	0	1	0	0	1	0	1	-0.51416
2101	ESRRA	ESRRA	0	0	0	0	0	0	0	0	0	1	1	0	1	1	1	0.31161
2297	FOXD1	FOXD1	0	0	0	0	0	0	0	0	0	1	0	0	0	0	1	-0.3541
2120	ETV6	ETV6	0	0	0	0	0	0	0	0	0	1	0	0	1	0	1	0.69605
121536	AEBP2	AEBP2	0	0	0	0	0	0	0	0	0	1	1	0	1	0	0	-0.39813
29999	FSCN3	FSCN3	0	0	0	0	0	0	0	0	0	0	0	1	0	0	0	0.43067
84168	ANTXR1	ANTXR1	0	0	0	0	0	0	0	0	0	0	0	1	0	0	0	0.36748
92241	RCSD1	RCSD1	0	0	0	0	0	0	0	0	0	0	0	1	0	0	0	0.66773
56676	ASCL3	ASCL3	0	0	0	0	0	0	0	0	0	0	0	0	1	0	0	-0.39095
85509	MBD3L1	MBD3L1	0	0	0	0	0	0	0	0	0	0	0	0	1	0	0	-0.19012
152815	THAP6	THAP6	0	0	0	0	0	0	0	0	0	0	0	0	0	1	0	-0.32312
6674	SPAG1	SPAG1	0	0	0	0	0	0	0	0	0	0	0	0	0	1	0	0.34923
